# Supplementary material for: Identification of a cross-neutralizing antibody that targets the receptor binding site of H1N1 and H5N1 influenza viruses
Source: Nat Commun. 2022 Sep 2;13:5182. doi: 10.1038/s41467-022-32926-5 (PMC9439264; doi:10.1038/s41467-022-32926-5)
Supplement: Supplementary file 4 — Source data [file 41467_2022_32926_MOESM4_ESM.xlsx]

## Sheet: Fig.1
Fig.1a
Days after infection	PBS					12H5 10mg/kg					12H5 5mg/kg					12H5 2.5mg/kg							Fig.1e										Fig.1g											Fig.1h
0	100	100	100	100	100	100	100	100	100	100		100	100	100	100	100	100	100	100	100				BJ/1995(H1)	NC/1999(H1)	CA4/2009(H1)	WA/2011(H1)	QH/2005(H5)	JX/2005 (H5)	XJ/2006 (H5)	FL/2006(B)			Strain	HI										Strain	MN
1	100	100.63	98.97	100.57	98.94	101.61	101.08	100.53	100	101.79		97.75	98.93	103.47	97.7	101.86	101.44	99	99.55	100.94			C12H5	18.6	19.38	31.47	35.12	73.45	7.9	186.5	10000				C12H5	5J8	CH65	Ab6649	CR6261	F10	FI6	C12G6				C12H5	5J8	CH65	Ab6649
2	87.85	90	88.72	90.29	93.12	87.63	90.81	94.65	89.94	87.5		83.15	83.96	86.71	83.91	88.37	89	87	85.91	86.38			C12G6	10000	10000	10000	10000	10000	10000	10000	5.43		sal H1N1	Texas/1991(3323)	0.28	2.21	0.28	8.84	50	50	50	50		sal H1N1	Texas/1991(3323)	0.07	0.78	0.07	8.84
3	81.22	80	81.54	82.29	82.95	83.33	88.11	101.07	84.62	79.17		79.21	82.35	80.92	79.31	80.93	81.34	79	80	78.87														HK/1994(134801)	0.55	0.28	0.29	8.84	50	50	50	50			HK/1994(134801)	0.1	0.1	0.07	12.5
4	76.8	75.63	75.9	77.71	79.42	85.48	91.35	102.67	83.43	76.79		77.53	82.35	79.19	77.01	79.53	77.03	78.5	79.09	78.4														NC/1999(NC20)	2.21	50	0.28	17.68	50	50	50	50			NC/1999(NC20)	0.07	>50	3.13	8,84
5	72.93	70.63	73.85	72.57	76.65	89.25	96.22	104.28	87.57	81.55		76.97	88.77	78.03	78.16	75.81	72.25	78.5	80	82.63														BJ/1995(12277)	1.1	50	0.28	50	50	50	50	50			BJ/1995(12277)	0.2	>50	0.2	>50
6					73.6	95.16	97.84	104.81	92.31	85.12		82.58	95.19	83.82	85.06	74.88		77	81.82	81.22			Fig.1f											SI/2006(41798)	8.84	17.68	0.55	8.84	50	50	50	50			SI/2006(41798)	4.42	>50	3.13	6.25
7						98.39	101.08	106.95	98.22	92.86		88.2	98.93	92.49	93.68			81	80	84.98				ka	kd	KD			ka	kd	KD			BR/2007(12282)	8.84	50	0.55	6.25	50	50	50	50			BR/2007(12282)	8.84	>50	8.84	6.25
8						101.08	103.78	105.35	98.82	99.4		89.89	97.86	93.64	92.53			89	90.91	92.49			CA09-C12H5	130000	0.00315	2.42308e-08		Mean	129000	0.003205	2.48498e-08		pdm H1N1	CA/04/2009 (CA04)	4.42	0.28	50	2.21	50	50	50	50		pdm H1N1	CA/04/2009 (CA04)	1.56	0.07	>50	25
9						103.23	104.86	105.88	102.37	102.98		94.38	101.07	98.27	94.83			92	95	87.79				128000	0.00326	2.54687e-08								CA/07/2009(CA07)	4.42	0.28	50	8.84	50	50	50	50			CA/07/2009(CA07)	4.42	0.07	>50	17.68
10						104.3	108.65	108.02	104.73	105.36		94.94	100.53	97.11	96.55			92.5	94.55	94														XM2009(N514)	17.68	0.55	50	6.25	50	50	50	50			XM2009(N514)	4.42	0.07	>50	>50
11						109.14	112.43	109.09	110.65	111.31		101.12	103.21	102.31	104.6			93.5	93.18	93.9			BJ-C12H5	95300	0.0007	7.34523e-09		Mean	108650	0.00089	8.09884e-09			HK/2010(MB-1)	8.84	0.28	50	3.13	50	50	50	50			HK/2010(MB-1)	17.68	0.07	>50	25
12						107.53	108.65	109.09	107.69	102.98		99.44	100	101.16	101.72			94	92.73	94.37				122000	0.00108	8.85246e-09								HK/2011(402618)	17.68	0.29	50	8.84	50	50	50	50			HK/2011(402618)	17.68	0.07	>50	12.5
13						103.76	107.03	108.02	105.33	101.79		97.19	100	101.16	100			93.5	94.55	95.77													H5N1	QH/2005(H5)	8.84	50	50	50	50	50	50	50			XM/2015(s27)	12.5	0.07	>50	>50
14						105.91	108.65	109.09	108.88	101.79		98.88	102.14	102.89	104.02			94	95	96														JX/2005(H5)	4.42	50	50	50	50	50	50	50		H5N1	QH/2005(H5)	8.84	>50	>50	>50
																							QH-C12H5	74700	0.0109	1.45917e-07		Mean	50600	0.006895	1.27487e-07			XJ/2006(H5)	1.56	50	50	50	50	50	50	50			XJ/2006	8.84	>50	>50	>50
																								26500	0.00289	1.09057e-07							B	FL/2006(41795)	50	50	50	50	50	50	50	1.1		B	FL/2006(41795)	>50	>50	>50	>50
Fig.1c
Days after infection	PBS					12H5 10mg/kg					12H5 5mg/kg					12H5 2.5mg/kg																													Strain	MN
0	100	100	100	100	100	100	100	100	100	100	100	100	100	100	100	100	100	100	100	100																										C12H5	5J8	CH65	Ab6649
1	99.79	102.84	105.02	103.54	102.29	101.79	103.42	100.58	103.2	100.05	100.6	99.27	103.07	101.14	100.21	99.21	97.54	99.85	102.36	100																								sal H1N1	TX/1991(3323)	0.07	0.66	0.07	6.25
2	101.59	104.95	105.44	102.09	101.84	99.79	105.32	99.51	102.63	100.81	100.92	101.41	100.33	101.28	102.45	99.83	101.84	99.49	101.7	100.5																									HK/1994(134801)	0.39	0.2	0.14	8.84
3	99.59	100.2	103.17	102.36	100.17	97.84	98.21	98.31	101.08	99.34	99.45	99.58	95.61	100.05	102.98	99.83	101.25	98.25	100.19	99.15														Strain	HI										NC/1999(NC20)	0.07	>50	2.63	12.5
4	91.28	94.46	94.13	98.12	93.06	93.58	99.16	94.74	94.48	101	92.47	95.71	93.44	96.77	94.79	95.87	98.97	90.29	95.65	95.99															C12H5	5J8	CH65	Ab6649	CR6261	F10	FI6	C12G6			BJ/1995(12277)	0.14	>50	0.78	>50
5	87.74	88.34	91.01	93.18	91.85	90.89	97.31	91.36	92.37	91.94	88.78	92.73	94.05	93.49	91.17	92.24	95.47	89.11	91.02	91.32													sal H1N1	Texas/1991(3323)	0.28	2.21	0.28	8.84	50	50	50	50			SI/2006(41798)	6.25	>50	3.13	8.84
6	86.46	89.07	90.96	93.83	90.53	95.21	98.66	95.06	94.79	93.07	88.04	95.45	94.95	94.92	90.75	93.71	95.83	88.18	89.65	93.13														HK/1994(134801)	0.28	0.28	0.28	17.68	50	50	50	50			BR/2007(12282)	8.84	>50	6.25	4.42
7	81.69	80.94	81.61	87.17	83.53	95.89	95.97	96.57	97.01	94.21	93.39	94.98	100.47	96.01	89.85	94.96	92.56	92.55	85.86	92.07														NC/1999(NC20)	0.55	50	1.1	17.68	50	50	50	50		pdm H1N1	CA/04/2009 (CA04)	2.21	0.07	>50	17.68
8	77.9	78.83	78.54	82.66	79.4	96.68	96.13	95.77	97.11	96.49	87.16	96.55	98.4	97.2	95.64	96.77	93.86	93.73	80.99	96.24														BJ/1995(12277)	0.78	50	0.55	50	50	50	50	50			CA/07/2009(CA07)	4.42	0.55	>50	17.68
9				76.86		96	96.81	99.11	90.98	95.02	82.49	97.38	99.91	98.62	92.13	98.47	90.91	89.05		97.04														SI/2006(41798)	8.84	17.68	0.28	8.84	50	50	50	50			XM2009(N514)	4.42	0.07	>50	>50
10						96.84	93.61	99.47	95.1	94.64	76.58	95.45	101.18	97.53	91.97	95.64		85.3		100.8														BR/2007(12282)	8.84	50	2.21	8.84	50	50	50	50			HK/2010(MB-1)	17.68	0.2	>50	>50
11						94.11	95.35	97.37	94.28	94.02	73.49	97.65	101.04	91.88	92.29	91.56				98.54													pdm H1N1	CA/04/2009 (CA04)	4.42	0.28	50	2.21	50	50	50	50			HK/2011(402618)	17.68	8.5	>50	>50
12						95.95	100.78	96.84	94.9	97.25	72.24	98.43	101.37	86.84	93.62	91.39				100.85														CA/07/2009(CA07)	4.42	0.28	50	8.84	50	50	50	50			XM/2015(s27)	6.25	0.07	>50	>50
13						94.63	100.67	97.55	94.85	95.35	74.83	96.28	100.52	89.31	93.04	91.17				101.35														XM2009(N514)	8.84	0.28	50	8.84	50	50	50	50		H5N1	QH/2005(H5)	1.56	>50	>50	>50
14						93.26	100.39	98.35	95.21	92.5	77.51	94.61	100.38	90.97	93.83	91.05				99.75														HK/2010(MB-1)	2.21	0.28	50	4.42	50	50	50	50			XJ/2006	6.25	>50	>50	>50
																																		HK/2011(402618)	6.25	0.55	50	8.84	50	50	50	50		B	FL/2006(41795)	>50	>50	>50	>50
																																	H5N1	QH/2005(H5)	4.42	50	50	50	50	50	50	50
Fig.1b							Fig.1d																											JX/2005(H5)	2.21	50	50	50	50	50	50	50
Days postinfection	PBS	12H5 10mg/kg	12H5 5mg/kg	12H5 2.5mg/kg			Days postinfection	PBS	12H5 10mg/kg	12H5 5mg/kg	12H5 2.5mg/ml																							XJ/2006(H5)	2.21	50	50	50	50	50	50	50
14							14																										B	FL/2006(41795)	50	50	50	50	50	50	50	1.1
14							14																																						Strain	MN
14							14																																							C12H5	5J8	CH65	Ab6649
14							12																																					sal H1N1	TX/1991(3323)	0.07	5.5	0.07	8.84
14							14																																						HK/1994(134801)	0.2	0.2	0.2	12.5
14		0		0			14																											Strain	HI										NC/1999(NC20)	0.1	>50	3.13	8.84
14		0		0			14		0																										C12H5	5J8	CH65	Ab6649	CR6261	F10	FI6	C12G6			BJ/1995(12277)	0.1	>50	0.78	>50
14		0		0			6		0																								sal H1N1	Texas/1991(3323)	0.28	2.21	0.28	8.84	50	50	50	50			SI/2006(41798)	8.84	>50	4.42	12.5
14		0					14		0																									HK/1994(134801)	0.28	0.28	0.28	8.84	50	50	50	50			BR/2007(12282)	8.84	>50	4.42	17.68
14		0					14		0																									NC/1999(NC20)	0.55	50	1.1	17.68	50	50	50	50		pdm H1N1	CA/04/2009 (CA04)	3.13	0.07	>50	12.5
14			0				14		0																									BJ/1995(12277)	1.1	50	0.55	50	50	50	50	50			CA/07/2009(CA07)	4.42	0.39	>50	12.5
14			0				14		0																									SI/2006(41798)	4.42	17.68	0.28	6.25	50	50	50	50			XM2009(N514)	4.42	0.07	>50	>50
14			0				14			0																								BR/2007(12282)	6.25	50	1.1	8.84	50	50	50	50			HK/2010(MB-1)	12.5	0.14	>50	>50
14			0				8			0																							pdm H1N1	CA/04/2009 (CA04)	4.42	0.28	50	4.42	50	50	50	50			HK/2011(402618)	17.68	0.2	>50	>50
14							14			0																								CA/07/2009(CA07)	4.42	0.28	50	8.84	50	50	50	50			XM/2015(s27)	8.84	0.1	>50	>50
5	1						14			0																								XM2009(N514)	8.84	0.28	50	8.84	50	50	50	50		H5N1	QH/2005(H5)	2.21	>50	>50	>50
6	1						14			0																								HK/2010(MB-1)	2.2	0.55	50	8.84	50	50	50	50			Xj/2006	4.42	>50	>50	>50
5	1						14			0																								HK/2011(402618)	8.84	0.55	50	8.84	50	50	50	50		B	FL/2006(41795)	>50	>50	>50	>50
5	1						8	1																									H5N1	QH/2005(H5)	4.42	50	50	50	50	50	50	50
5	1						8	1																										JX/2005(H5)	2.21	50	50	50	50	50	50	50
14							8	1																										XJ/2006(H5)	4.42	50	50	50	50	50	50	50
							8	1																									B	FL/2006(41795)	50	50	50	50	50	50	50	0.55
							9	1
1							8
2							9																										Average											Average
3							10																											Strains	HAI-IC50(µg/mL)										Strains	MN-IC50(μg/mL)
4							14																												C12H5	5J8	CH65	Ab6649	CR6261	F10	FI6	C12G6				C12H5	5J8	CH65	Ab6649
5							14																										sel H1N1	TX/1991	0.28	2.21	0.28	8.84	>50	>50	>50	>50		sel H1N1	TX/1991	0.07	2.31333	0.07	7.97667
6							1																											HK/1994	0.37	0.28	0.28	11.79	>50	>50	>50	>50			HK/1994	0.23	0.166667	0.136667	11.28
7							2																											BJ/1995	0.99	>50	0.46	>50	>50	>50	>50	>50			BJ/1995	0.146667	>50	0.586667	>50
8							3																											NC/1999	1.1	>50	0.83	17.68	50	>50	>50	>50			NC/1999	0.08	>50	2.96333	10.67
9							4																											SI/2006	7.37	17.68	0.37	7.98	>50	>50	>50	>50			SI/2006	6.50333	>50	3.56	9.19667
10							5																											BR/2007	7.98	>50	1.29	7.98	>50	>50	>50	>50			BR/2007	8.84	>50	6.50333	9.45
11							6																										pdm H1N1	CA4/2009	4.42	0.28	>50	2.95	>50	>50	>50	>50		pdm H1N1	CA4/2009	2.3	0.07	>50	18.3933
12							7																											CA7/2009	4.42	0.28	>50	8.84	>50	>50	>50	>50			CA7/2009	4.42	0.336667	>50	15.9533
13							8																											XM/2009	11.79	0.37	>50	7.98	>50	>50	>50	>50			XM/2009	4.42	0.07	>50	>50
1		0					9																											HK/2010	4.42	0.37	>50	5.46	>50	>50	>50	>50			HK/2010	15.9533	0.136667	>50	25
2		0					10																											HK/2011	10.92	0.46	>50	8.84	>50	>50	>50	>50			HK/2011	17.68	2.92333	>50	12.5
3		0					11																										H5N1	QH/2005	5.89	>50	>50	>50	>50	>50	>50	>50			XM/2015	9.19667	0.08	>50	>50
4		0					12																											JX/2005	2.95	>50	>50	>50	>50	>50	>50	>50		H5N1	QH/2005	4.20333	>50	>50	>50
5		0					13																											XJ/2006	2.73	>50	>50	>50	>50	>50	>50	>50			XJ/2006	6.5	>50	>50	>50
6		0					1		0																								B	FL/2006	>50	>50	>50	>50	>50	>50	>50	0.92		B	FL/2006	>50	>50	>50	>50
7		0					2		0
8		0					3		0
9		0					4		0
10		0					5		0
11		0					6		0
12		0					7		0
13		0					8		0
1			0				9		0
2			0				10		0
3			0				11		0
4			0				12		0
5			0				13		0
6			0				1			0
7			0				2			0
8			0				3			0
9			0				4			0
10			0				5			0
11			0				6			0
12			0				7			0
13			0				8			0
5				1			9			0
5							10			0
							11			0
6				1			12			0
6							13			0
6							1	0
							2	0
8							3	0
							4	0
10							5	0
							6	0
12							7	0
13							1				0
							2				0
							3				0
							4				0
1	0						5				0
2	0						6				0
3	0						7				0
4	0						8				1
							8				1
							9				1
							10				0
							11				0
							12				0
							13				0
							14				0
							14				0
							9				1
[truncated: 4 more columns]

## Sheet: Fig.2
Fi.2a
Days after infection	Neg. Control					10mg/kg					5mg/kg					2.5mg/kg					1mg/kg							Fig.2a right							Fig.2b right							Fig.2c right							Fig.2d right
0	100	100	100	100	100	100	100	100	100	100	100	100	100	100	100	100	100	100	100	100	100	100	100	100	100			Days postinfection	Control IgG	12H5 10mg/kg	12H5 5mg/kg	12H5 2.5 mg/kg	12H5 1mg/kg		Days postinfection	Control IgG	12H5 10mg/kg	12H5 5mg/kg	12H5 2.5 mg/kg	12H5 1mg/kg		Days postinfection	Control IgG	12H5 10mg/kg	12H5 5mg/kg	12H5 2.5 mg/kg	12H5 1mg/kg		Days postinfection
1	97.44	100	98.62	96.07	100	97.4	99.55	97.75	97.18	98.77	97.88	97.87	99.07	98.33	95.88	97.71	98.62	98.62	98.5	97.27	99.13	101.38	96.06	98.64	96.82			5	1						6	1						6							4
2	87.18	87.82	88.99	86.03	91.74	96.97	97.75	100.45	95.77	95.88	97.46	90.21	98.6	92.92	85.6	92.2	95.87	89.91	88.5	88.64	88.31	88.94	82.76	90	86.36			5	1						7	1						8							5
3	81.62	81.73	84.4	81.22	86.24	90.48	90.09	93.69	90.14	88.07	90.25	83.83	91.59	87.08	80.25	87.16	89.91	83.94	83	80.91	81.82	82.03	76.35	85	80.45			5	1						8	1						8							5
4	76.07	75.13	79.36	75.98	80.73	91.34	84.23	93.69	92.49	90.12	95.76	78.72	85.51	82.5	80.66	82.57	87.16	77.98	82.5	81.82	78.35	75.58	69.46	81.82	78.64			6	1						8	1						8							7
5	71.37	71.07	75.69	72.05	77.06	92.21	86.49	95.05	96.71	93.42	93.22	81.28	84.58	82.5	82.72	82.11	86.24	77.06	84	82.73	77.06	77.42	67.98	83.18	77.27			6	1						8	1						9							8
6			71.56		73.39	96.1	89.19	98.65	96.71	93	94.92	83.4	85.98	84.58	86.83	82.11	89.45	79.82	88	88.18	80.52	80.65	68.97	84.09	78.64			9							9							8	1
7						96.1	91.89	95.95	98.12	93.83	97.88	88.09	91.59	89.58	89.3	86.24	92.2	82.57	89	89.55	83.55	83.87	72.41	88.18	79.09			8							8					1		8	1						7
8						97.4	91.44	98.65	100.47	96.3	99.58	87.23	94.39	91.67	93.83	88.53	87.16	85.32	94	92.27	86.58	86.18	73.89	91.36	82.27			8														8	1						7
9						98.7	95.5	102.25	100	96.71	101.27	90.64	97.2	92.5	90.95	91.74	90.83	88.53	96	97.73	90.04	88.48	76.85	92.27	86.36			8							14		0	0	0	0		8	1						8
10						97.84	95.95	103.6	98.59	95.88	101.27	91.91	98.6	92.92	91.77	92.2	92.2	92.2	99	97.73	88.74	91.24	81.77	92.73	87.73			8							14		0	0	0	0		9	1						8
11						98.7	95.95	102.25	99.53	99.59	101.69	92.77	100	94.17	93.83	90.83	92.66	92.66	98	96.82	91.77	92.63	86.7	95.45	88.64			9							14		0	0	0	0		8							9
12						98.27	98.65	102.25	100.94	98.35	102.97	96.6	102.34	97.92	91.77	90.37	91.28	91.74	99	97.73	93.94	95.39	89.66	96.82	89.09			8							14		0	0	0	0
13						98.7	102.7	102.7	102.82	97.53	102.54	97.45	101.4	97.08	93.42	91.74	92.66	90.37	98.5	96.36	94.37	98.16	91.13	98.64	91.36										14		0	0	0			14		0					14
14						99.57	101.8	102.7	101.88	99.18	102.97	98.3	101.4	98.33	95.47	93.12	92.2	92.2	99	96.82	96.97	99.08	93.1	99.09	94.09			14		0	0	0	0									14		0					14
																												14		0	0	0	0									14		0					14
																												14		0	0	0	0									14		0					14
Fi.2b																												14		0	0	0	0									14		0					14
Days after infection	Neg. Control					12H5 10mg/kg					12H5 5mg/kg					12H5 2.5mg/kg					12H5 1mg/kg							14		0	0	0										10			1				5
0	100	100	100	100	100	100	100	100	100	100	100	100	100	100	100	100	100	100	100	100	100	100	100	100	100			4					1									14			0				14
1	96.63	98.11	98.03	99.52	97.01	101.16	97.35	96.43	96.45	96.22	96.69	94.09	95.54	97.33	96.28	100.98	96.98	96.85	96.88	98.83	99	102.34	98.21	97	96.02			14														14			0				14
2	95.67	99.53	98.52	94.74	97.01	105.23	96.3	94.9	98.48	96.22	97.93	97.27	97.03	96.79	95.81	100.98	96.48	95.95	94.27	95.91	96.5	101.87	95.98	98	95.02			14														14			0				14
3	97.12	94.34	96.06	88.04	95.3	105.23	98.41	93.88	96.95	95.14	96.69	98.64	98.02	96.26	94.42	100.49	95.98	99.1	95.83	95.32	95	96.26	96.43	96.5	94.03			14														14			0				14
4	95.19	86.32	91.13	82.3	89.32	106.98	100	95.92	97.97	95.68	97.93	97.27	96.53	95.19	94.88	100.49	94.47	94.59	94.27	95.32	96	92.52	95.98	95	94.03			14														10				1			12
5	91.83	82.08	88.18	78.47	85.9	106.4	99.47	95.92	97.97	94.59	97.93	98.18	97.03	96.26	97.21	98.54	92.96	93.69	94.79	94.15	97.5	92.99	96.88	94	96.02			10														10				1			14
6	86.54	78.3	84.73		81.62	109.3	98.94	95.41	98.98	96.76	97.52	100.45	96.53	97.33	96.74	98.54	91.96	95.95	94.79	94.74	97	86.45	94.2	92.5	93.53			10														14				0			14
7	79.33		79.31		76.5	109.3	100.53	95.92	99.49	96.76	97.11	98.64	98.02	97.33	96.28	99.02	92.96	95.05	94.79	94.74	97.5	81.31	91.52	88	88.06			14														14				0			14
8						111.63	100.53	96.43	97.97	97.84	96.28	100	100	97.33	96.28	100	92.96	95.5	94.79	94.15	97.5	74.77	94.64	90.5	90.05			14														14				0			14
9						112.21	100	96.43	96.45	98.92	96.69	100	99.5	98.4	98.14	100.49	92.96	95.05	96.88	94.74	100		98.21	96	92.54			14																					7
10						112.21	101.06	97.45	99.49	100.54	96.28	100.91	100	98.4	99.07	101.46	94.47	95.5	96.88	94.74	101		102.23	99	95.02																	8					1		10
11						112.79	104.23	95.41	100	98.92	96.69	101.36	98.51	97.86	99.07	100.98	93.47	96.85	97.92	95.32	102		102.68	102	98.51			8														8					1		14
12						112.79	103.7	97.45	101.02	98.38	96.28	98.18	98.02	97.33	97.67	101.95	94.97	97.3	98.96	95.91	104		105.36	103.5	97.51			8														8					1		14
13						114.53	102.65	96.43	98.98	98.92	95.45	100.91	100	97.33	97.67	100.49	94.97	97.3	101.04	96.49	100.5		105.8	104.5	100			8														9					1		14
14						115.7	103.17	96.43	100.51	100.54	95.87	99.55	99.5	97.86	98.14	99.02	93.47	98.65	101.04	94.74	101.5		106.7	106.5	106.47			9														14					0
																												14
Fig.2c
Days after infection	Neg. Control					10mg/kg					5mg/kg					2.5mg/kg					1mg/kg
0	100	100	100	100	100	100	100	100	100	100	100	100	100	100	100	100	100	100	100	100	100	100	100	100	100
1	96.8	98.4	96.9	95.6	96	99.5	100	98.4	98.9	100.5	96.6	97.8	96.7	98.9	96.6	97.34	100	97.69	93.98	98.85	97.67	97.18	96	96.83	97.27
2	95.7	97.3	100	94	92.7	99	101.6	98.4	97.3	99.5	94.3	94.6	93.4	95.1	95.5	97.34	98.4	97.11	97.59	96.55	97.09	94.92	97.71	94.71	98.36
3	95.2	95.1	101.9	89	93.2	100	101.6	97.9	99.5	100.5	89.2	93.5	93.9	95.7	95.5	97.34	99.47	96.53	98.8	95.4	96.51	96.05	98.86	94.71	95.63
4	90.9	87.6	96.3	84.1	89.8	98	97.8	95.3	95.6	98.9	86.4	89.1	91.2	91.8	99.4	92.55	95.74	94.22	92.17	91.38	89.53	88.7	95.43	93.12	87.98				Fig.2g
5	86.6	84.9	91.3	79.1	87.6	98	95.1	94.7	91.8	96.2	89.2	92.4	92.8	92.9	99.4	87.77	93.09	90.17	93.98	93.68	86.05	86.44	90.29	88.89	84.7					12H5					12G6
6	83.3	82.7	88.8	74.7	84.2	97	95.7	92.1	89.6	94	88.1	88	92.8	92.4	101.1	87.23	90.96	87.28	96.99	94.25	80.81	83.05	87.43	83.6	80.87				NC/1999	1	1	1	1	1	3460	10900	12000	10900	16100
7	78	76.2	82.5		78.5	95.9	93.5	90	86.9	92.3	80.7	84.2	92.3	87.5	93.8	88.3	91.49	84.39	97.59	89.08	75.58	80.23	84.57	78.31	75.96				CA4/2009	1	1	1	1	1	381000	16100	67800	74600	508000
8			76.9			96.4	89.7	87.4	84.2	89.6	75.6	78.8	85.1	84.8	84.3	82.98	90.96	82.08	103.61	84.48	70.93	75.14	80	73.54	69.4				QH/2005	1090	161	161	186	2360	23600	23600	58700	74600	139000
9			71.9			93.4	83.8	82.1	78.7	84.6	70.5	75.5	80.1	91.3	81.5	76.06	86.17	76.88	99.4	79.31		70.06	75.43
10						88.8	77.3	81.6	74.9	87.9		78.3	82.9	93.5	84.3		89.89	78.03	92.77	75.29			76
11						90.4	75.1	86.3	71	95.6		82.1	89	96.2	91.6		95.74	76.88	92.17	71.84			82.86
12						94.4	79.5	89.5	74.3	101.1		87	92.3	97.8	94.4		97.34	83.82	91.57				85.71						Fig.2h
13						94.9	90.3	89.5	84.2	101.1		89.7	92.8	97.3	96.1		97.87	91.91	92.17				89.71							12H5					12G6
14						98	90.8	93.2	86.3	103.3		89.7	92.8	97.3	96.1		94.68	94.22	93.37				96.57						NC/1999	1	1	1	1	1	120	16100	6870	1200	10900
																													CA4/2009	1	1	1	1	1	16100	1600	139	186	1200
																													QH/2005	440	508	161	10	10	440000	346000	109000	74600	346000
Fig.2d
Days after infection	Neg. Control					12H5 20mg/kg					12H5 10mg/kg					12H5 5mg/kg					12H5 1mg/kg
0	100	100	100	100	100	100	100	100	100	100	100	100	100	100	100	100	100	100	100	100	100	100	100	100	100
1	96.48	96.9	96.79	94.42	96.28	98.88	100	95.39	96.65	101	99.48	100	101.09	97.04	101.02	100.53	100.6	96.08	97.89	97.98	96.73	98.68	99.4	94.08	97.88
2	86.78	86.28	86.7	86.51	84.19	87.64	90.48	86.18	87.08	94.03	86.6	88.83	86.34	85.71	88.27	89.42	97.62	84.8	93.68	90.4	87.38	87.72	90.48	88.76	92.06
3	80.62	80.09	79.82	81.86	78.14	82.02	83.93	80.18	83.25	91.54	79.38	81.91	79.78	79.8	82.65	82.01	92.26	78.92	86.32	85.86	81.78	82.89	83.93	82.84	91.01
4	81.94	74.34	75.23	75.35	77.67	83.15	90.48	75.58	90.43	91.04	73.71	77.66	79.23	77.83	81.12	85.19	92.26	75.98	83.68	82.83	76.17	76.75	77.98	78.11	85.71
5	81.5	70.8	72.48	73.95	77.67	90.45	79.17	78.8	93.3	93.53	70.1	77.66	84.15	83.25	83.67	91.53	91.07	81.37	77.89	78.79	73.36	72.81	76.79	77.51	81.48
6	76.65				75.81	91.01	79.76	79.72	93.78	94.53	73.71	88.3	83.61	88.18	85.71	92.59	94.64	82.84	76.32	78.28	76.64		78.57	78.7	80.42
7	70.48					92.7	82.74	84.33	95.69	96.02	73.71	87.23	85.25	90.64	87.76	95.77	98.81	78.92	76.32	79.8	81.31		79.76	81.66	82.54
8						95.51	89.29	92.63	97.13	97.51	79.38	90.43	86.89	92.12	89.29	97.35	102.38	83.82	88.42	80.3	84.11		80.95	85.8	83.6
9						95.51	89.88	93.09	96.65	99.5	82.47	90.96	87.98	92.61	90.82	98.41	103.57	83.33	92.11	81.31	86.45		84.52	88.17	85.19
10						94.38	90.48	94.01	97.13	100	84.54	90.96	88.52	93.1	93.88	99.47	104.17	81.86	94.21	83.33	86.92		85.12	89.35	85.71
11						94.94	89.88	96.77	98.09	101	85.57	87.23	89.62	94.58	94.39	100	101.19	82.35	97.37	83.84	85.51		85.71	92.31	86.77
12						96.07	94.05	93.55	96.65	101	86.08	88.3	91.8	95.07	95.92	98.41	102.38	83.33	96.32	85.86	86.45		89.88	92.9	88.36
13						96.63	97.02	94.93	97.13	101.49	87.63	88.83	93.44	96.06	96.43	97.35	101.79	83.82	93.68	87.88	88.32		91.07	95.27	90.48
14						98.31	98.81	97.7	92.34	101.99	90.21	91.49	95.63	97.04	97.96	101.59	103.57	83.82	95.26	90.4	90.19		91.07	97.63	92.59
Fig.2e
Days after infection	Neg. Control					12H5 20mg/kg					12H5 10mg/kg					12H5 5mg/kg					12H5 1mg/kg
0	100	100	100	100	100	100	100	100	100	100	100	100	100	100	100	100	100	100	100	100	100	100	100	100	100
1	98.46	97.95	97.04	96.7	97.31	98.04	97.24	97.83	98.77	93.97	100	100	97.83	98.99	100	98.47	96.39	98.39	98.97	99.46	101.25	101.67	97.67	99.08	97.35
2	92.31	90.77	91.13	90.66	89.78	97.06	100	99.13	99.59	95.48	100	99.59	96.96	94.97	99.12	97.96	96.39	97.85	96.39	100	97.5	102.5	97.67	96.77	98.41
3	91.79	91.28	91.63	90.66	89.78	95.59	99.08	98.26	100.41	94.97	97.64	99.59	96.96	93.47	97.8	96.94	95.88	95.16	94.85	98.92	99.17	102.5	97.67	96.77	98.94
4	89.74	89.23	88.67	87.36	90.32	94.61	96.77	98.26	101.65	94.47	97.17	98.35	97.39	92.46	97.8	94.39	94.85	92.47	92.78	97.31	91.25	97.08	90.31	89.86	91.53
5	86.15	84.62	84.73	83.52	84.41	95.59	96.31	99.13	100.82	92.46	96.7	95.88	95.65	90.95	96.04	93.37	94.33	91.94	92.27	97.85	94.58	97.92	94.19	90.78	93.65
6	81.03	80.51	79.31	80.22	81.72	95.1	96.31	100.43	100	93.97	97.64	97.94	96.52	92.96	96.92	91.84	91.24	90.86	92.27	94.62	90.42	93.75	90.31	87.1	89.95
7	76.92	76.41		76.37	76.34	95.1	96.31	98.26	97.53	92.46	97.64	97.94	98.7	93.97	98.24	91.84	92.27	88.71	90.21	93.55	84.58	88.33	83.33	82.49	84.13
8						95.59	97.7	99.13	99.59	94.47	98.58	97.53	100.43	94.97	94.71	92.35	94.33	90.86	93.81	95.7	87.5	85.42	79.84	77.42	83.6
9						96.08	98.62	99.13	102.88	95.48	100.47	100	100.87	93.97	92.07	91.33	95.36	93.55	94.33	97.31	92.5	85	81.01		88.89
10						97.06	97.7	99.13	102.88	94.97	98.11	98.35	100	94.97	89.87	90.31	94.33	94.62	91.24	95.7	94.17	91.25	86.43		92.06
11						98.53	99.54	101.3	105.35	95.98	102.36	99.18	102.61	94.97	87.22	93.37	95.88	98.39	95.88	100	93.75	95.42	88.76		92.06
12						98.04	97.24	100.43	104.94	94.97	99.06	99.18	101.3	97.49	90.31	93.37	96.39	98.92	96.91	99.46	96.67	97.5	90.7		95.24
13						97.55	98.16	99.13	103.7	95.98	100.94	98.35	102.61	97.99	96.48	93.37	95.36	97.31	95.36	98.39	97.92	99.58	93.02		96.83
14						99.02	100.46	103.04	101.65	97.49	101.42	98.77	104.78	103.02	98.68	93.88	95.88	97.85	93.81	99.46	97.5	101.67	93.8		97.35
Fig.2f
Days after infection	Neg. Control					12H5 20mg/kg					12H5 10mg/kg					12H5 5mg/kg					12H5 1mg/kg
0	100	100	100	100	100	100	100	100	100	100	100	100	100	100	100	100	100	100	100	100	100	100	100	100	100
1	97.4	99.4	95.3	95.7	98.9	94.1	103.2	101.1	83.7	102.2	101.7	91.5	95.4	110.6	93.3	97.4	97.3	97.3	96.8	96.9	96.7	100	95.7	97.7	98.3
2	94.8	98.8	94.7	95.7	96.7	90.9	102.6	98.9	82.6	97.3	93.4	84.6	88.7	101.2	85.1	95.4	94.7	95.7	93	97.4	96.2	100	96.2	97.1	98.3
3	95.4	98.8	96.5	97.3	98.4	92.5	100	102.7	81.5	97.8	94.5	87.1	88.7	103.1	85.1	95.4	96.3	98.9	93.6	97.4	96.7	98.4	96.8	93.6	97.2
4	88.1	90.8	89.4	89.8	95.7	90.3	100.5	101.1	81	96.8	97.8	89.6	90.7	104.3	84.6	94.4	96.8	95.1	90.4	95.3	92.9	97.9	91.9	89	93.2
5	83	88.4	84.7	84.4	91.3	86	98.9	99.5	79.9	102.2	90.1	89.1	87.6	105.6	81	95.4	98.4	91.8	92.4	94.8	91.8	94.2	92.4	86	93.8
6	78.9	82.7	80	80.1	84.8	83.9	99.5	97.3	78.8	105.9	89.5	90.5	85.6	105.6	80.5	94.9	97.3	91.3	94.3	95.3	90.8	92.6	94.6	80.8	89.8
7	74.7	77.5	74.1	75.3	81.5	86	103.2	97.9	82.1	107.5	90.1	83.6	85.1	106.2	79.5	87.8	94.1	89.7	91.1	91.7	89.7	91.5	93	74.4	86.4
8					76.6	87.1	103.2	92.6	79.9	105.9	91.2	82.1	82.5	103.1	78.5	83.2	96.3	87.5	89.8	87.6	85.9	87.3	89.2		80.1
9					72.3	83.3	102.1	89.4	78.8	97.8	86.2	81.6	79.4	100	74.4	79.1	94.7	82.6	84.1	85.5	81.5	82	83.2		75
10						84.9	99.5	91.5	79.3	99.5	89.5	85.1	78.4	96.9	73.3	76	96.8	82.1	79.6	90.7	81	77.8	85.4		73.9
11						86.6	100	96.8	84.2	102.2	94.5	87.1	80.4	103.1	77.4	79.6	98.9	84.2	75.2	93.3	90.2	82.5	88.6
12						88.7	103.2	97.3	87	105.4	97.2	89.6	87.6	106.8	81	82.7	102.7	87	72	96.4	92.4	86.2	94.6
13						88.7	102.1	98.9	88	105.9	99.4	91.5	88.7	110.6	83.1	84.2	101.1	89.7		96.9	97.3	89.4	96.2
14						90.3	105.8	102.7	91.8	110.2	101.1	94	89.7	109.9	87.7	88.8	101.6	93.5		99.5	98.4	95.8	96.8
[truncated: 17 more columns]

## Sheet: Fig.3
Fig.3a										Fig.3b
Days postinfection	Control IgG	C12H5 10mg/kg	5J8	CH65	CL6649	FI6	CR6261	F10			Days after infection	Neg. Control					C12H5					5J8					CH65					Ab6649					FI6					CR6261					F10
6				1							0	100	100	100	100	100	100	100	100	100	100	100	100	100	100	100	100	100	100	100	100	100	100	100	100	100	100	100	100	100	100	100	100	100	100	100	100	100	100
6				1							1	101.43	105.56	100	102.51	100.85	100.94	104.17	100.44	102.53	98.65	103.9	98.1	98.6	104.39	96.63	100.47	107.02	99.07	103.69	99.59	102.93	100.41	98.25	103.43	101.83	99.55	99.57	101.29	99.56	106.73	104.63	99.01	96.32	103.37	96.68	101.3	102.11	102.26
7				1				1			2	98.57	98.72	99.52	101.26	98.72	102.82	104.17	99.12	101.52	98.21	104.39	98.1	98.14	102.44	100.96	102.83	107.85	97.2	101.84	95.47	101.67	97.95	96.51	97	102.75	99.1	98.27	99.57	98.67	105.38	101.39	98.51	99.47	101.69	97.16	98.27	102.53	101.36
7	1										3	95.71	94.87	99.52	97.49	91.45	95.31	97.69	93.39	96.46	92.83	100.98	97.14	96.28	97.07	97.6	96.23	101.65	92.06	97.24	90.95	98.74	95.08	95.2	97	97.25	94.59	90.48	90.99	91.11	95.52	99.07	96.04	94.74	98.88	91.94	91.34	96.2	91.4
7	1										4	93.21	88.03	90.48	96.23	85.04	87.32	93.06	92.07	95.45	88.79	96.1	90.48	95.35	95.12	91.35	88.68	92.56	85.05	91.24	83.54	97.07	93.44	93.45	89.7	94.04	88.29	87.01	85.84	86.67	89.69	90.74	91.58	87.37	92.13	86.26	90.04	89.03	87.33
8	1		1	1			1				5	87.5	81.2	85.71	90.79	80.34	81.22	92.59	89.87	93.94	88.79	96.1	83.33	95.35	93.17	86.06	82.55	87.19	78.97	86.18	77.78	94.98	89.75	92.14	90.13	91.74	86.49	85.28	82.4	85.33	86.55	86.11	87.13	82.11	88.2	82.46	90.91	82.7	88.69
8	1		1				1				6	82.5	78.63	81.9	85.77	77.35	77.93	91.2	87.67	92.42	85.2	96.1	79.52	95.81	94.63	81.73	78.77	83.47	74.77	82.49	74.07	89.96	84.02	93.45	87.12	87.61	82.88	81.39	79.83	85.33	82.96	82.41	83.17	77.37	83.71	80.57	93.07	79.32	86.43
9	1			1			1				7	77.86		79.05	80.75		76.06	93.98	83.26	87.37	85.65	93.17	75.24	95.35	94.63	78.37	74.53	79.34		76.96		89.54	81.15	93.45	81.12	84.4	86.04	84.42	80.26	88.44	79.82	77.78	78.22	73.68	79.21	77.25	94.81	74.68	90.5
9							1				8				76.99		77.93	96.76	91.63	92.42	91.48	98.54	70.95	97.21	96.1			76.45		73.73		89.54	77.87	94.32	78.97	80.73	91.44	87.01	82.4	91.11	81.61	74.54	75.25	74.21	75.84	74.88	96.1		92.76
14		0	0		0	0	0	0			9						79.34	100.46	93.83	97.47	97.76	101.95		98.14	98.05			72.31				89.96	83.61	96.94	77.25	84.86	95.05	90.04	88.84	93.33	86.55		69.8	77.89	72.47		100.43		95.02
14		0	0		0	0		0			10						80.28	104.63	97.36	101.01	98.65	100.49		97.21	98.54							97.07	91.39	99.56	78.54	91.28	94.14	93.94	89.27	95.11	91.03			84.21			100		95.48
14		0	0		0	0		0			11						83.1	105.09	98.68	101.52	102.69	100		99.07	99.51							100.84	93.85	100.44	89.27	95.87	96.4	97.4	92.7	97.78	92.38			88.95			102.6		97.74
14		0			0	0		0			12						85.92	105.09	99.12	103.03	102.24	101.46		97.67	98.54							102.51	94.67	98.25	91.42	97.71	97.3	97.4	93.13	98.67	95.07			90.53			98.7		96.38
14		0			0	0					13						90.14	105.56	98.24	104.04	90.58	102.93		96.74	99.51							101.26	97.13	96.07	93.56	99.08	96.85	96.54	93.13	98.67	95.52			92.63			100.43		96.83
14											14						92.02	106.94	96.92	103.54	101.79	101.95		96.74	99.02							101.67	98.36	99.13	96.14	99.54	101.8	98.27	96.57	100.89	97.76			93.68			103.03		100.9
14
14
14
14
12
14
14
14
14
7
10
14
14
14
Fig.3c									Fig.3d
Days postinfection	Control IgG	C12H5	FI6	5J8	CH65	Ab6649			Days after infection	Neg. Control					C12H5					FI6					5J8					CH65					Ab6659
4						1			0	100	100	100	100	100	100	100	100	100	100	100	100	100	100	100	100	100	100	100	100	100	100	100	100	100	100	100	100	100	100
6	1								1	98.25	100.45	96.14	97.75	99.08	100.91	99.53	104.35	102.27	101	97	95.75	99.56	99.57	98.02	100	98.11	100	98.68	105.19	98.41	100.43	98.3	97.21	100.88	94.87	97.88	101.47	96.22	98.6
6	1					1			2	94.74	95.09	94.2	95.5	95.85	100.45	105.19	102.9	99.55	101	98.71	93.82	96.89	94.89	98.02	97.3	96.98	96.64	97.37	107.55	95.63	99.14	93.62	95.12	98.23	85.9	86.86	88.73	84.45	87.44
7				1	1	1			3	94.74	92.86	91.3	95.95	91.24	98.64	101.42	98.07	96.82	99	100.43	94.59	99.11	94.04	98.81	92.34	91.32	94.96	94.74	104.25	91.67	92.67	89.79	91.29	94.25	78.63	84.75	91.18	82.77	85.12
7	1			1	1				4	92.11	86.16	85.02	93.69	85.71	97.73	101.42	98.55	95.45	97.5	100.86	96.53	96.89	94.89	96.83	89.19	84.53	86.13	89.04	107.55	86.9	87.07	86.81	91.64	87.61	73.93	83.47	90.69	83.19	81.4
									5	90.35	80.36	79.23	86.49	81.11	94.55	101.42	99.03	90.91	96.5	100	92.66	93.33	94.47	94.84	85.59	81.51	83.61	84.65	100	82.14	81.03	81.28	88.85	86.73	73.5	83.9	86.76	79.41	85.12
8	1			1	1	1			6	83.77	73.66	73.91	82.43	75.12	97.73	102.36	103.38	95.45	98	98.71	92.66	91.11	91.06	92.86	81.08	78.11	78.57	80.7	97.17	79.76	77.59	76.17	83.62	82.3		79.24	83.33	73.53	82.33
8	1			1	1	1			7	75.88			75.68	70.05	95.45	101.42	102.42	95.45	97.5	100.43	93.82	91.11	92.77	93.25	75.68	72.45	74.37	76.75	87.26	75	73.28	71.91	78.75	78.32		72.46	77.45		76.74
10				1					8	71.05			70.72		82.73	103.3	100.48	98.18	96	99.57	93.44	92	91.91	92.46	71.17				78.77	71.43				75.22			73.04		69.77
9					1				9						82.73	100.94	102.42	99.09	95.5	97	94.59	92	92.77	92.46					76.42					69.91
14		0	0						10						89.09	100	102.42	96.82	96.5	96.57	92.28	89.33	91.91	92.06					72.17
14		0	0						11						91.82	99.06	102.42	97.27	97.5	97.42	92.66	91.11	91.49	92.06
14		0	0						12						95	100.47	102.42	98.64	98.5	95.71	91.12	89.78	94.47	92.46
14		0	0						13						98.64	102.36	103.38	100.91	97	95.71	90.35	91.56	94.89	93.25
14		0	0						14						99.55	103.77	104.35	101.82	96.5	94.85	91.51	92.44	94.04	93.25
14
14
14
14
14
12
14
14
14
14
10
10
14
14
14
Fig.3e
C12H5					5J8					CH65					Ab6649					FI6					CR6261					F10					C12G6
10900	109000	50800	381000	16100	74600	139000	109000	74600	74600	109000	120000	587000	508000	1610000	186000	120000	508000	440000	120000	74600	74600	381000	109000	18600	761000	381000	381000	236000	381000	1390000	381000	508000	236000	161000	587000	1610000	440000	587000	2360000
Fig.3f
C12H5					5J8					CH65					Ab6649					FI6					C12G6
1	1	1	1	1	1610	3480	139	1610	1200	1600	1860	120	5080	2360	508	1200	746	1200	5870	1	1	1	1	1	1610	1610	1200	1200	5080
[truncated: 2 more columns]

## Sheet: Fig.4
Fig.4b
	C12H5-0.1mg/mL		C12G6-0.1mg/mL		No mAb
NC/1999	0	0	32	32	32	32
HK/1994	0	0	32	32	32	32
CA4/2009	0	0	32	32	32	32
XM/2009	0	0	32	32	32	32
HK/2010	0	0	32	32	32	32
QH/2005	0	0	64	64	64	64
XJ/2006	0	0	32	32	32	32
FL/2006	32	32	0	0	32	32

## Sheet: Fig.7
Fig.7b
CA-WT	T136A	*A137E	K133aA	H183A	*Y98A	V135A	*A142E	*G143R	*A144E	L194A	H141A	K145A	*W153A	V155A	*D190A
80.33	1583	10000	252.8	618.3	10000	96.81	10000	10000	10000	203	10000	19.66	10000	415	10000
63.59	1674	10000	218	567.2	10000	114.9	10000	10000	10000	205.9	10000	17.73	10000	465.5	10000
Fig.7c
CA-WT	*Y98A	K133aA	V135A	T136A	*A137E	*H141A	*A142E	*G143R	*A144E	K145A	V155A	*W153A	H183A	*D190A	L194A
2.42e-08	0.001	2.56e-07	2.09e-08	2.7e-07	0.001	0.001	0.001	0.001	0.001	2.91e-09	3.91e-09	0.001	3.95e-07	0.001	1.16e-07
2.55e-08	0.001	6.42e-07	6.86e-08	3.95e-07	0.001	0.001	0.001	0.001	0.001	3.45e-09	1.5e-08	0.001	3.8e-07	0.001	5.18e-07
Fig.7d
	QH-WT		S133aL		S137A		Q142L		R144N		S145P
5000	3.019	3.177	4.42	3.122	3.368	3.262	0.525	0.693	0.101	0.12	0.098	0.086
1666.67	4.421	4.331	4.381	3.767	4.333	4.265	0.519	0.643	0.066	0.139	0.115	0.137
555.556	3.706	4.358	3.707	3.612	3.876	4.22	0.242	0.232	0.102	0.159	0.138	0.14
185.185	3.528	3.884	2.959	3.158	3.723	3.108	0.175	0.125	0.138	0.161	0.146	0.125
61.7284	2.377	2.35	0.882	0.886	1.364	1.56	0.052	0.053	0.127	0.077	0.11	0.122
20.5761	0.804	0.727	0.316	0.332	0.416	0.772	0.029	0.046	0.064	0.042	0.133	0.072
6.85871	0.214	0.26	0.127	0.196	0.093	0.198	0.026	0.072	0.115	0.09	0.153	0.118
Fig.7e
	QH-E190D		QH-WT		CA-WT		CA-D190E
10000	4.251	4.041	4.123	4.321	3.643	4.452	3.555	4.456
3333.33	4.269	4.275	4.219	4.549	3.758	4.451	3.618	4.454
1111.11	4.274	4.284	4.013	4.283	3.646	4.459	3.444	4.456
370.37	4.425	4.278	4.169	3.922	3.531	4.461	3.175	3.725
123.457	4.449	4.157	3.194	3.011	3.441	4.456	1.673	1.655
41.1523	4.286	4.152	1.744	1.724	3.419	4.45	0.616	0.701
13.7174	2.574	2.293	0.815	0.709	1.818	2.946	0.223	0.221
4.57247	0.915	0.729	0.367	0.348	0.635	1.123	0.041	0.055
Fig.7f
FI6					C12H5					CH65					C12H5
7	52	20	70	52	-0.0618803	0.510283	-0.0567389	0.985127	0.5852	-0.0618803	0.510283	-0.0567389	0.985127	0.5852	11	2	-5	75	11
CA-WT
	1#		2#		3#		4#		5#
100	0.502	0.707	3.512	3.51	3.589	3.591	3.368	3.461	3.687	3.579
200	0.321	0.35	3.492	3.491	3.867	3.868	2.425	2.408	3.926	4.145
400	0.188	0.186	2.504	2.495	3.584	3.443	1.54	1.507	3.857	3.858
800	0.078	0.082	1.465	1.419	2.532	2.464	0.751	0.741	3.813	3.766
1600	0.029	0.032	0.813	0.786	1.679	1.561	0.403	0.392	3.176	2.887
3200	0.016	0.017	0.398	0.385	0.908	0.844	0.191	0.198	2.006	1.741
6400	0.003	0.036	0.269	0.209	0.588	0.548	0.103	0.101	1.289	1.036
12800	0.007	0.009	0.142	0.098	0.308	0.284	0.043	0.047	0.682	0.49
CA-Y98A
	1#		2#		3#		4#		5#
100	0.637	0.61	2.478	2.492	3.128	3.321	2.245	2.213	3.296	3.194
200	0.227	0.218	1.31	1.189	2.289	2.306	1.038	0.928	2.986	3.089
400	0.112	0.113	0.753	0.695	1.537	1.445	0.494	0.5	2.269	2.353
800	0.053	0.053	0.423	0.36	1	0.996	0.259	0.272	1.422	1.496
1600	0.02	0.02	0.236	0.205	0.661	0.67	0.135	0.145	0.892	0.94
3200	0.016	0.016	0.139	0.12	0.44	0.464	0.086	0.085	0.554	0.563
6400	0.011	0.012	0.068	0.06	0.237	0.237	0.039	0.042	0.318	0.318
12800	0.01	0.009	0.032	0.035	0.122	0.119	0.026	0.026	0.201	0.175
CA-A137E
	1#		2#		3#		4#		5#
100	2.611	2.484	3.092	3.214	3.223	3.353	3.231	3.103	3.076	3.169
200	1.014	1.016	3.404	3.299	3.453	3.427	3.209	3.224	3.228	3.274
400	0.549	0.542	3.147	3.219	3.292	3.305	2.458	2.367	3.44	3.339
800	0.275	0.268	2.274	2.319	3.49	3.419	1.527	1.589	3.409	3.446
1600	0.141	0.131	1.362	1.408	3.399	3.317	0.901	0.914	3.365	3.37
3200	0.08	0.075	0.733	0.751	3.3	3.077	0.482	0.521	3.155	3.181
6400	0.039	0.036	0.447	0.487	2.983	2.74	0.265	0.279	2.55	2.782
12800	0.022	0.023	0.269	0.293	2.115	1.95	0.153	0.158	1.669	1.731
CA-H141A
	1#		2#		3#		4#		5#
100	0.035	0.039	0.464	0.473	0.158	0.181	0.365	0.405	0.109	0.105
200	0.012	0.013	0.154	0.123	0.041	0.04	0.167	0.158	0.038	0.038
400	0.01	0.013	0.06	0.069	0.03	0.024	0.07	0.081	0.025	0.028
800	0.004	0.005	0.024	0.021	0.008	0.009	0.037	0.036	0.009	0.009
1600	0.002	0.003	0.013	0.013	0.003	0.005	0.014	0.014	0.005	0.005
3200	0.007	0.008	0.012	0.013	0.009	0.009	0.014	0.014	0.008	0.011
6400	0.007	0.005	0.009	0.008	0.006	0.009	0.008	0.009	0.005	0.004
12800	0.006	0.007	0.009	0.01	0.009	0.009	0.011	0.011	0.008	0.011
CA-A142E
	1#		2#		3#		4#		5#
100	1.907	2.002	0.881	0.911	2.706	2.655	1.2	1.138	2.033	2.054
200	0.985	1.068	0.42	0.45	1.397	1.458	0.504	0.526	1.044	1.051
400	0.562	0.594	0.243	0.25	0.836	0.844	0.3	0.267	0.653	0.654
800	0.299	0.317	0.122	0.127	0.459	0.453	0.15	0.145	0.327	0.346
1600	0.15	0.163	0.062	0.059	0.23	0.229	0.061	0.072	0.144	0.172
3200	0.084	0.095	0.035	0.037	0.137	0.141	0.041	0.048	0.098	0.093
6400	0.044	0.047	0.018	0.018	0.077	0.07	0.023	0.019	0.048	0.043
12800	0.024	0.027	0.012	0.012	0.042	0.039	0.015	0.014	0.025	0.022
CA-A143R
	1#		2#		3#		4#		5#
100	1.902	2.128	1.262	1.273	2.71	2.692	1.401	1.211	1.869	2.059
200	0.629	0.665	0.269	0.259	0.923	0.976	0.388	0.34	0.709	0.739
400	0.479	0.476	0.217	0.2	0.741	0.643	0.233	0.242	0.609	0.635
800	0.167	0.209	0.09	0.07	0.229	0.287	0.091	0.088	0.268	0.244
1600	0.13	0.132	0.051	0.053	0.208	0.201	0.057	0.057	0.194	0.2
3200	0.08	0.079	0.032	0.034	0.122	0.116	0.038	0.038	0.099	0.106
6400	0.037	0.045	0.017	0.014	0.051	0.046	0.009	0.012	0.034	0.032
12800	0.014	0.02	0.012	0.012	0.04	0.036	0.012	0.012	0.027	0.023
CA-A144E
	1#		2#		3#		4#		5#
100	1.368	1.553	0.797	1.078	2.737	2.87	1.458	1.509	2.496	2.542
200	0.656	0.807	0.407	0.398	1.328	1.279	0.507	0.524	1.092	1.107
400	0.418	0.45	0.215	0.199	0.693	0.657	0.245	0.24	0.533	0.563
800	0.227	0.234	0.096	0.104	0.362	0.337	0.135	0.131	0.299	0.311
1600	0.111	0.118	0.05	0.049	0.184	0.186	0.059	0.06	0.146	0.151
3200	0.046	0.068	0.028	0.028	0.107	0.103	0.035	0.037	0.081	0.098
6400	0.019	0.03	0.012	0.012	0.055	0.049	0.016	0.016	0.038	0.041
12800	0.013	0.015	0.009	0.009	0.026	0.023	0.01	0.009	0.018	0.018
CA-W153A
	1#		2#		3#		4#		5#
100	0.382	0.482	2.478	2.397	3.002	3.148	2.238	2.146	3.333	3.273
200	0.163	0.173	1.067	1.239	1.485	1.81	0.714	0.811	1.863	1.924
400	0.096	0.098	0.898	0.909	1.654	1.617	0.58	0.629	2.188	2.352
800	0.051	0.05	0.367	0.34	0.669	0.91	0.266	0.265	1.137	1.405
1600	0.036	0.035	0.336	0.323	0.951	0.981	0.19	0.206	1.043	1.179
3200	0.033	0.035	0.207	0.205	0.657	0.708	0.123	0.128	0.67	0.773
6400	0.028	0.029	0.119	0.131	0.431	0.453	0.077	0.084	0.413	0.444
12800	0.025	0.027	0.081	0.081	0.255	0.233	0.057	0.06	0.267	0.259
CA-D190A
	1#		2#		3#		4#		5#
100	0.046	0.044	0.452	0.463	0.202	0.216	0.711	0.689	0.157	0.144
200	0.015	0.017	0.141	0.123	0.054	0.051	0.163	0.187	0.055	0.058
400	0.012	0.011	0.059	0.061	0.034	0.031	0.075	0.081	0.035	0.042
800	0.005	0.005	0.024	0.021	0.013	0.012	0.029	0.024	0.012	0.012
1600	0.002	0.002	0.017	0.012	0.006	0.006	0.017	0.016	0.009	0.008
3200	0.006	0.008	0.012	0.011	0.01	0.009	0.014	0.015	0.011	0.012
6400	0.021	0.005	0.01	0.01	0.007	0.006	0.011	0.01	0.006	0.007
12800	0.006	0.007	0.008	0.01	0.009	0.008	0.012	0.01	0.009	0.011
	CA-WT	Y98A	A137E	H141A	A142E	G143R	A144E	W153A	D190A
#1	68.45	33.73	124.2	8.335	92.35	96.5	60.75	23.94	25.71
#2	587.8	126.9	1177	33.63	33.27	73.82	41.31	119.4	34.05
#3	1152	254.6	13644	23.61	144.8	126.4	143.8	174.6	24.42
#4	276.9	104.3	691.8	18.59	50.71	69.71	74.17	103	49.08
#5	2716	587.8	8276	9.22	97.46	90.3	125	349	9.944

## Sheet: Supplementary Fig.3
	Supplementary Fig. 3a
											Supplementary Fig. 3b
												BJ/1995(H1)	CA/04/2009(H1)	QH/2005(H5)	FL/2006(B)
											C12H5	18.6	31.47	73.45	10000
											5J8	10000	8.79	10000	10000
											CH65	24.19	10000	10000	10000
											Ab6649	59.31	5.429	10000	10000
											CR6261	321.7	16.08	223.3	10000
											F10	10000	5.41	15.1	10000
											FI6	73.39	16.8	27.32	10000
											C12G6	10000	10000	10000	5.43

## Sheet: Supplemengtary Fig.5
Supplementary Fig. 5a										Supplementary Fig. 5b
Days postinfection	Control IgG	C12H5 10mg/kg	5J8	CH65	CL6649	FI6	CR6261	F10			Days after infection	Neg. Control					C12H5					5J8					CH65					CL6649					FI6					CR6261					F10
5				1							0	100	100	100	100	100	100	100	100	100	100	100	100	100	100	100	100	100	100	100	100	100	100	100	100	100	100	100	100	100	100	100	100	100	100	100	100	100	100
6								1			1	99.5	100	99	96	99	97.5	98.9	103.9	102.1	102.2	100.5	99	100.5	101.5	99.5	98	102.2	100.5	98.4	96.4	99.5	99.5	100	100	100.5	101.6	100	101.6	100	101.7	102.6	101	99.5	98.5	98.5	100	100	99
6											2	86.5	87.8	86.9	83.2	85.4	97.5	98.3	107.7	102.6	100.5	93.6	93.9	93.9	97.5	96.9	93	98.9	99.5	97.3	93.8	98.9	88.1	88.4	90.5	94.6	95.7	95.5	99	98.6	95	98.4	95.5	96.3	98	96.9	96.5	97.8	95.5
7	1			1							3	89	90.9	84.8	86.1	85.4	97	98.3	106.6	103.6	97.8	94.6	97.5	95.3	98	95.4	86	100.5	99.5	93.6	90.7	102.6	89.7	91.1	88.6	92.6	97.8	98	98.4	101.9	94.4	98.9	97	95.8	101	96.4	95	96.2	97
7				1							4	90	93.4	87.4	88.1	88.8	97.5	99.4	107.2	100	95.1	97	98	96.7	97.5	92.8	77.5	97.8	90.1	86.7	80.9	99.5	93	94.7	87.6	94.6	98.9	99	94.3	102.4	96.7	101.1	97	96.3	103.6	96.4	94.1	96.2	98
7				1							5	93	95.4	88.9	86.6	90.8	97.5	99.4	107.2	99.5	95.1	101	100	98.6	98.5	93.3		94.6	82.7	81.9	78.4	97.4	95.7	96.3	93.5	96.6	100.5	100	94.3	106.7	103.9	101.6	98	95.8	105.1	98	96	98.9	97.5
7											6	93	87.8	84.3	81.7	84	98	99.4	107.7	97.4	90.3	104	101.5	99.5	97.5	89.2		89.8	78.2	79.3	75.8	89.5	95.7	100.5	97	101.5	101.6	100.5	95.9	106.7	105	103.7	100	98.1	106.6	89.3	97	98.4	97
8	1										7	84.5	79.2	77.8		75.2	100.5	102.3	108.8	97.4	84.9	104.6	103	95.3	95.6	90.2		82.3				83.2	98.4	101.1	97	101.5	103.3	104	101	108.7	108.3	106.3	101.5	98.6	108.6	83.7	98.5	100.5	98
8	1										8	76.5					99.5	104.5	109.4	99	80.5	105.9	103	95.8	99	94.3		77.4				78.4	98.4	101.6	99	102	102.7	104.5	104.7	113.9	110	104.7	103.5	98.6	109.6	79.6	102	101.6	98.5
8	1										9						100	100	111.6	100.5	84.3	104	105.1	94.4	98	98.5						75.8	100.5	103.2	98	100	104.3	106	104.7	110.6	108.9	103.2	102.5	100.5	107.1	78.1	100	96.7	98.5
9	1			1							10						98.5	106.2	108.8	102.1	90.8	104	103.6	90.7	102.9	100.5						72.6	100.5	103.7	98.5	100.5	104.3	107.5	106.7	109.6	110	103.2	101.5	99.5	109.6	83.2	101	95.6	99
9											11						97.5	105.6	109.4	101	95.7	102.5	102.5	86.9	101.5	99						77.9	101.1	103.2	96.5	101	104.3	108	107.8	108.7	111.1	98.4	100.5	98.1	111.7	88.3	97	90.7	94.5
14		0	0		0	0	0	0			12						95.1	102.8	106.1	99	94.1	101.5	101.5	85.5	101.5	99						83.7	99.5	102.6	97	101.5	102.7	112.1	106.2	105.3	111.1	98.9	98.5	99.5	111.2	94.4	94.1	88.5	92.5
14		0	0		0	0	0	0			13						99.5	106.8	112.7	102.1	102.2	100	99.5	86.9	101.5	97.9						81.6	95.7	100.5	95	99	105.4	108	110.9	108.2	111.1	98.4	101.5	100	110.2	95.9	93.6	94	89.6
14		0	0		0	0	0	0			14						100.5	105.6	113.8	102.6	103.2	101	100.5	89.7	100.5	100						79.5	96.2	101.1	96.5	101	106.5	109	110.4	107.7	113.9	98.9	104	98.6	109.6	96.9	95	91.8	92
14		0	0		0	0	0	0
14		0	0		0	0	0
14
14
14
14
14
12
14
14
14
14
7
10
14
14
14
[truncated: 2 more columns]

## Sheet: Supplementary Fig.6
							Supplementary Fig. 6d							Supplementary Fig. 6e
Supplementary Fig. 6b

## Sheet: Supplementary Fig.10
	Supplementary Fig.10a
							Supplementary Fig.10c
	Supplementary Fig.10b

## Sheet: Supplementary Fig.11
Supplementary Fig.11a
	CA-WT		T136A		K133aA		Y98A		V135A		A137E		H141A		A142E		G143R
5000	3.812	3.684	1.962	2.01	3.654	3.659	0.015	0.023	3.585	3.341	0.062	0.058	0.096	0.045	0.037	0.033	0.002	0.007
1666.67	4.462	4.293	1.17	1.478	4.467	4.469	0.017	0.018	3.816	2.727	0.036	0.042	0.024	0.027	0.024	0.036	0.004	0.01
555.556	4.161	4.286	0.042	0.034	4.071	3.992	0.015	0.012	3.533	2.561	0.029	0.023	0.018	0.015	0.021	0.032	0.002	0.008
185.185	3.732	3.695	0.014	0.008	0.632	0.751	0.017	0.01	2.711	1.92	0.016	0.014	0.008	0.01	0.03	0.025	0.002	0.008
61.7284	2.215	1.722	0.008	0.01	0.1	0.125	0.016	0.012	1.27	1.088	0.009	0.014	0.008	0.01	0.023	0.031	0.001	0.006
20.5761	0.795	0.791	0.011	0.011	0.049	0.061	0.008	0.016	0.318	0.088	0.014	0.012	0.012	0.014	0.028	0.042	0.006	0.012
6.85871	0.425	0.411	0.007	0.008	0.026	0.039	0.011	0.016	0.082	0.078	0.011	0.012	0.011	0.014	0.015	0.033	0.001	0.006
Supplementary Fig.11b
	CA-WT		W153A		A144E		K145A		L194A		V155A		D190A		H183A
5000	3.812	3.684	0.006	0.012	0.036	0.046	3.59	3.655	3.761	3.811	3.267	3.282	0.016	0.011	3.574	3.516
1666.67	4.462	4.293	0.007	0.008	0.037	0.031	4.462	4.463	4.169	4.168	3.067	3.006	0.02	0.011	4.172	3.544
555.556	4.161	4.286	0.009	0.009	0.059	0.036	4.068	3.991	4.167	4.167	2.019	1.944	0.012	0.009	1.319	0.582
185.185	3.732	3.695	0.01	0.021	0.035	0.03	4.073	4.171	0.841	0.852	0.793	0.535	0.013	0.007	0.057	0.033
61.7284	2.215	1.722	0.005	0.006	0.034	0.018	3.869	3.312	0.188	0.109	0.122	0.117	0.014	0.008	0.018	0.013
20.5761	0.795	0.791	0.006	0.005	0.039	0.041	2.392	2.05	0.129	0.14	0.041	0.045	0.015	0.009	0.02	0.016
6.85871	0.425	0.411	0.01	0.011	0.034	0.035	0.34	0.507	0.079	0.084	0.026	0.025	0.016	0.011	0.025	0.015

[truncated: 2 more sheets: Supplementary Fig.12, Supplementary Fig.16]
